# Supplementary material for: Going beyond established model systems of Alzheimer’s disease: companion animals provide novel insights into the neurobiology of aging
Source: Commun Biol. 2023 Jun 21;6:655. doi: 10.1038/s42003-023-05034-3 (PMC10284893; doi:10.1038/s42003-023-05034-3)
Supplement: Supplementary file 3 — Supplementary Data 1 [file 42003_2023_5034_MOESM3_ESM.xlsx]

## Sheet: A. Terms
Dataset S1 A. Terms used to describe animal species in relation to domestication. This is not an exhaustive list but provides definitions in example fields and countries.
Term Category	Term	Definition (quotes are in italics or quotation marks)	Taxa specified	Reference	Field	Note
Domesticated
	domestic animal	(B) DOMESTIC ANIMAL.—The term ‘domestic animal’ means any animal that is normally maintained as a companion or pet animal in or near the household of the owner or person who cares for the animal, such as a domestic dog (including a service dog), domestic cat, ferret, gerbil, horse, mouse, rat, guinea pig, rabbit, or hamster.	Y	https://www.congress.gov/bill/117th-congress/house-bill/5999/text?r=78&s=1	USA - Government
	domestic animal	Morphological or genetic changes in plant and animal species. Archaeozoologists also use criteria such as age proﬁles, milking, and osteological pathologies.	N	https://www.academia.edu/5884437/The_Origins_of_Agriculture_New_Data_New_Ideas_An_Introduction_to_Supplement_4_Author_s_T	Zooarchaeology - Academic
	domestic animal	we can infer domestication has occurred when you find these signatures in different places, especially where they otherwise shouldn't be	N	https://www.ncbi.nlm.nih.gov/pmc/articles/PMC5797965/	Zooarchaeology - Academic
	domestic animal	human civilization has had a measurable genetic impact on a wide range of animals, including insects and wild animals. Domestication should therefore be seen as a continuum rather than an exclusive category, with even the case of dogs—which “evolved” from wolves drawn to human settlements —less clear‐cut than is often thought.	N	https://www.ncbi.nlm.nih.gov/pmc/articles/PMC5797965/	Genetics - Academic
	domestique	French government list of domestic species (in contrast to wild species)	Y	https://www.legifrance.gouv.fr/jorf/id/JORFTEXT000000789087	France - Government
	domesticated	We take the view, defended in more detail elsewhere [1, 5–7], that domesticated species are best categorized in terms of the phenotypic traits that they broadly share, rather than in terms of human mastery, design, or orchestration. There are inherent weaknesses in the human-mastery or conditions-based views of domestication that an account based on phenotypic traits does not face. The commonly s…	N	https://www.ncbi.nlm.nih.gov/pmc/articles/PMC5646786/?report=reader#!po=57.8125	Genetics - Academic
	self-domesticated	species that have ultimately come to inhabit domestic niches ... largely autonomously	N	https://www.ncbi.nlm.nih.gov/pmc/articles/PMC5646786/?report=reader#!po=57.8125	Genetics - Academic
	semidomesticated	Cats are considered only a semidomesticated species, because many populations are not isolated from wildcats and humans do not control their food supply or breeding (39, 40).	Y	https://www.pnas.org/doi/10.1073/pnas.1410083111	Genetics - Academic
	livestock	for producing food and clothing	N	https://www.ncbi.nlm.nih.gov/pmc/articles/PMC5797965/	Genetics - Academic
	beasts of burden	for ploughing fields	N	https://www.ncbi.nlm.nih.gov/pmc/articles/PMC5797965/	Genetics - Academic
	service animal	Service animals are defined as dogs that are individually trained to do work or perform tasks for people with disabilities. Examples of such work or tasks include guiding people who are blind, alerting people who are deaf, pulling a wheelchair, alerting and protecting a person who is having a seizure, reminding a person with mental illness to take prescribed medications, calming a person with Pos…	Y	https://www.ada.gov/service_animals_2010.htm	USA - Government
	assistance animal	An assistance animal is an animal that works, provides assistance, or performs tasks for the benefit of a person with a disability, or that provides emotional support that alleviates one or more identified effects of a person’s disability. An assistance animal is not a pet.	N	https://www.hud.gov/program_offices/fair_housing_equal_opp/assistance_animals	USA - Government
	support animal	[assistance animal that is not a service animal] other trained or untrained animals that do work, perform tasks, provide assistance, and/or provide therapeutic emotional support for individuals with disabilities	N	https://www.hud.gov/program_offices/fair_housing_equal_opp/assistance_animals	USA - Government
	emotional support animal (ESA)	[U.S. Department of Transportation (Department or DOT) amendment the Department's Air Carrier Access Act (ACAA)] allows airlines to recognize emotional support animals as pets, rather than service animals	N	https://www.federalregister.gov/documents/2020/12/10/2020-26679/traveling-by-air-with-service-animals	USA - Government
	farm animal	(E) FARM ANIMAL.—The term ‘farm animal’ means an alpaca, cow, sheep, swine, goat, llama, poultry, rabbit, horse, mule, or donkey.	Y	https://www.congress.gov/bill/117th-congress/house-bill/5999/text?r=78&s=1	USA - Government
	"___ domestica" (species name)	the Latin word domestica which means "domestic" (chosen because of the species' habit of entering human dwellings)	NA		Taxonomy	e.g., Monodelphis domestica, Musca domestica, Columba livia domestica
	Equine	(veterinarian who) Primarily delivers care to equids	N	https://www.avma.org/resources-tools/reports-statistics/market-research-statistics-us-veterinarians#categories	USA - Veterinarian Association
	Equine	(specified in 2020) equines	Y	https://www.avma.org/resources-tools/reports-statistics/market-research-statistics-us-veterinarians-21	USA - Veterinarian Association
	Food animal	(veterinarian who) Primarily delivers care to animals raised for food or fiber	N	https://www.avma.org/resources-tools/reports-statistics/market-research-statistics-us-veterinarians#categories	USA - Veterinarian Association
	Food animal	(specified in 2020) Bovine, Porcine, Ovine/Caprine, Camelid, Cervid and Poultry	Y	https://www.avma.org/resources-tools/reports-statistics/market-research-statistics-us-veterinarians-22	USA - Veterinarian Association
Companion animal
	companion (animal)	dogs have been bred for various tasks such as herding, hunting, retrieving various objects, guarding, or just for pleasure as a companion to humans	partial?	https://www.ncbi.nlm.nih.gov/pmc/articles/PMC4812051/	Genetics - Academic
	Pet	a privately owned companion animal not intended for research or resale and includes the following animal groups only: Dogs Rodents Ferrets Rabbits Birds* Cats Hedgehog/Tenrecs Reptiles Amphibians *Depending on the type of bird you have, APHIS regulations may vary. Due to the possibility of carrying or transmitting certain diseases to the U.S. poultry industry, some pet birds are regulated as poul…	Y	https://www.cbp.gov/border-security/protecting-agriculture/bringing-pets-and-wildlife-united-states	USA - Government
	household pet	"traditional companion animal species" = cat, dog, ferret, mouse, bird ETC ETC	Y	https://www.townofnewton.org/wp-content/uploads/2021/12/123021-Household-Pet-and-Animal-Control-Ordinance-121317A.pdf	USA - Government regional - Newton, Wisconsin	Each state and region has its own laws, adding more definitions
	Companion animal	(in 2021, veterinarian who) Primarily delivers care to animals owned for companionship, including exotics	N	https://www.avma.org/resources-tools/reports-statistics/market-research-statistics-us-veterinarians#categories	USA - Veterinarian Association
	Companion animal	(specified in 2020) Canine, Feline, Avian (non-poultry) and Exotics	Y	https://www.avma.org/resources-tools/reports-statistics/market-research-statistics-us-veterinarians-20	USA - Veterinarian Association
Exotic pet
	exotic or wild animal	(D) EXOTIC OR WILD ANIMAL.— “(i) IN GENERAL.—The term ‘exotic or wild animal’ means— “(I) any animal that is or has historically been found in the wild or in the wild state, regardless of whether the animal was bred or born in the wild or in captivity; and “(II) any hybrid of an animal described in subclause (I), including a hybrid cross with a domestic animal or farm animal. “(ii) INCLUSIONS.—Th…	Y	https://www.congress.gov/bill/117th-congress/house-bill/5999/text?r=78&s=1	USA - Government
	Exotic pet species	A wide range of pet species other than domestic dogs, cats, and equids, which may be native or nonnative to the United States.	Y	https://www.avma.org/resources-tools/avma-policies/ownership-and-or-possession-and-appropriate-disposition-wild-and-exotic-pet-species-or#:~:text=Exotic%20pet%20species%3A%20A%20wide,nonnative%20to%20the%20United%20States.	USA - Veterinarian Association
	Hybrid	F1 or subsequent generations of offspring generated from crossbred subspecies, species, genera, etc. This includes animals such as ligers (lion and tiger hybrid), wolf hybrids and inter-subspecific crossed (generic) tigers.	Y	https://www.avma.org/resources-tools/avma-policies/ownership-and-or-possession-and-appropriate-disposition-wild-and-exotic-pet-species-or#:~:text=Exotic%20pet%20species%3A%20A%20wide,nonnative%20to%20the%20United%20States.	USA - Veterinarian Association
	NTCA (non traditional companion animal)	Non-traditional companion animals (NTCAs), or exotics, are those not traditionally kept as pets in the UK and whose welfare needs are so specialised they can rarely be met in a domestic environment.	N	https://www.bva.co.uk/take-action/our-policies/exotic-pets-non-traditional-companion-animals/#:~:text=Non%2Dtraditional%20companion%20animals%20(NTCAs,met%20in%20a%20domestic%20environment.	UK - Veterinary Association
	NAC	Les NAC, nouveaux animaux de compagnie, sont des espèces animales, autres que les chiens et les chats, détenues par une personne pour son agrément. Il s'agit des rongeurs, oiseaux, reptiles, batraciens, poissons, etc. Parmi les NAC figurent des animaux domestiques et des animaux non domestiques. Pour ces derniers, leur détention n'est pas toujours libre en fonction des espèces et peut être soumis…	Y	https://agriculture.gouv.fr/le-bien-etre-et-la-protection-des-nac-nouveaux-animaux-de-compagnie#:~:text=Les%20NAC%2C%20nouveaux%20animaux%20de,et%20des%20animaux%20non%20domestiques.	France - Government / Veterinarian
	NAC domestique	any domesticated animal that is kept as a companion but is not a cat or dog	Y	https://agriculture.gouv.fr/le-bien-etre-et-la-protection-des-nac-nouveaux-animaux-de-compagnie#:~:text=Les%20NAC%2C%20nouveaux%20animaux%20de,et%20des%20animaux%20non%20domestiques.	France - Government / Veterinarian	Wikipedia entry is not really clear
	NAC non domestique	faune sauvage	Y	https://agriculture.gouv.fr/le-bien-etre-et-la-protection-des-nac-nouveaux-animaux-de-compagnie#:~:text=Les%20NAC%2C%20nouveaux%20animaux%20de,et%20des%20animaux%20non%20domestiques.	France - Government / Veterinarian
Research animal
	research animal	any animal used in any type of research that involves the collection and analysis of data.	N	https://avmajournals.avma.org/view/journals/javma/258/3/javma.258.3.254.xml	USA - Veterinary Consortium for Research Animal Care and Welfare	includes wild and captive animals in natural environments
	laboratory animal	any animal used for research, testing, or teaching in a traditional laboratory setting.	N	https://avmajournals.avma.org/view/journals/javma/258/3/javma.258.3.254.xml	USA - Veterinary Consortium for Research Animal Care and Welfare
	laboratory animal(s)	Any vertebrate animal (e.g., traditional laboratory animals, agricultural animals, wildlife, and aquatic species) produced for or used in research, testing, or teaching.	N	https://www.ncbi.nlm.nih.gov/books/NBK54054/	USA - National Research Council committee
	model organism	Many of the fundamental principles of biology were discovered by developing a model organism to investigate a biological question.	N	https://elifesciences.org/articles/06956	Life Science - Academic
	model organism	Model organisms are usually defined as non-human species that are extensively studied in order to understand a range of biological phenomena, with the hope that data, models and theories generated will be applicable to other organisms, particularly those that are in some way more complex than the original.	N	https://www.sciencedirect.com/science/article/abs/pii/S0160932713000379#!	Life Science - Academic
	model organism	Yet, since the advent of the large-scale genomic sequencing projects, the term “model organism” has become ubiquitous in biological discourse, and is increasingly used to describe any experimental organism utilised to investigate a particular biological process or system. Examples of this tendency include recent laboratory manuals on “emerging” model organisms ranging from honeybee to wallaby [6].	N	https://www.sciencedirect.com/science/article/abs/pii/S0160932713000379#!	Life Science - Academic
	model organisms mentioned	Model organisms include but are not limited to: Non-human mammalian model organisms, such as: Mouse Rat Non-mammalian model organisms, such as: Budding yeast Social amoebae Roundworm Arabidopsis Fruit fly Zebrafish Frog	Y	https://sharing.nih.gov/other-sharing-policies/model-organism-sharing-policy	USA - Government
	Speciallly protected	Specially protected species refers to cats, dogs, horses, and non-human primates. These species were used in 1% of experimental procedures (18,000) in 2021.... subject to additional protection .... Licence holders using specially protected species must demonstrate that no other species are suitable for the purposes of the licence and must adhere to additional licence conditions.	Y	https://www.gov.uk/government/collections/statistics-of-scientific-procedures-on-living-animals	UK - Government
	Laboratory animal	(veterinarian who) Primarily delivers care to animals used in research and education	N	https://www.avma.org/resources-tools/reports-statistics/market-research-statistics-us-veterinarians#categories	USA - Veterinarian Association
	"animal" (AWA)	(g) The term "animal" means any live or dead dog, cat, monkey (nonhuman primate mammal), guinea pig, hamster, rabbit, or such other warm-blooded animal, as the Secretary may determine is being used, or is intended for use, for research, testing, experimentation, or exhibition purposes, or as a pet; but such term excludes (1) birds, rats of the genus Rattus, and mice of the genus Mus, bred for use…	Y	https://uscode.house.gov/view.xhtml?path=/prelim@title7/chapter54&edition=prelim	USA - Government
Pest
	pest	Broadly speaking, a pest is an organism that reduces the availability, quality, or value of some human resource	N	https://link.springer.com/content/pdf/10.1007/978-1-4615-9212-9.pdf	Pest control - Academic
	pest	Pests are any organisms (including plants and animals) that pose health, environmental, economic, or aesthetic risks. An organism that is a pest in one environment may be benign or beneficial in others.	N	https://www.usda.gov/oce/pest/integrated-pest-management	USA - Government	Varies by region and is often an invasive species. For example, brushtail possum and cats are pests in New Zealand and urban dingo dogs are pests in Australia
Wildlife
	wildlife	Some wild species of dogs, cats, turtles, reptiles, and birds, although imported as pets, may be listed as endangered or threatened and could be protected under the Convention on International Trade in Endangered Species of Wild Fauna and Flora (CITES) or any other wildlife laws and regulations such as the Marine Mammal Protection Act (MMPA), the Wild Bird Conservation Act (WBCA), among others.	Y	https://www.cbp.gov/border-security/protecting-agriculture/bringing-pets-and-wildlife-united-states	USA - Government
	wild animal	Animal species that, whether or not raised in captivity, are normally found in a wild state; these species may be native or nonnative to the United States, may not yet have been subjected to domestication, or may be in the process of being domesticated.	Y	https://www.avma.org/resources-tools/avma-policies/ownership-and-or-possession-and-appropriate-disposition-wild-and-exotic-pet-species-or#:~:text=Exotic%20pet%20species%3A%20A%20wide,nonnative%20to%20the%20United%20States.	USA - Veterinarian Association
	Captive wildlife/wildlife	no definition given	N	https://www.avma.org/resources-tools/reports-statistics/market-research-statistics-us-veterinarians#categories	USA - Veterinarian Association

## Sheet: B. Species
Table S1 B. Terms relevant to domestication indicating various categories used in several relevant sources including governmental legislation and veterinary organisations.
Order	Suborder	Wild ancestor	Scientific name (NCBI if available)	NCBI Taxonomy ID	Domesticate (domesticated form)	Scientific name (NCBI if available)	NCBI Taxonomy ID	USA Government	USA Government	USA Government	France Government	UK Government
Domesticated
Carnivora	Caniformia	gray wolf	Canis lupus	9612	dog	Canis lupus familiaris	9615	AWA "animal"	domestic animal	pet	domestique	Specially protected
Carnivora	Feliformia	Near Eastern wildcat	Felis silvestris lybica	61377	domestic cat	Felis catus	9685	AWA "animal"	domestic animal	pet	domestique	Specially protected
Carnivora	Caniformia	European polecat	Mustela putorius	9668	domestic ferret	Mustela putorius furo	9669	AWA "animal"	domestic animal	pet	domestique	not Specially protected
Rodentia	Myomorpha	Norway rat	Rattus norvegicus	10116	laboratory rat	Rattus norvegicus domestica	NA	AWA excluded if bred for research	domestic animal	pet	domestique	not Specially protected
Rodentia	Myomorpha	western European house mouse	Mus musculus domesticus	10092	fancy mouse	Mus musculus domestica	NA	AWA excluded if bred for research	domestic animal	pet	domestique	not Specially protected
Artiodactyla	Ruminantia	mouflon	Ovis aries musimon	9938	sheep	Ovis aries	9940	AWA excluded if livestock	farm animal	not pet	domestique	not Specially protected
Artiodactyla	Ruminantia	wild goat	Capra aegagrus	9923	goat	Capra hircus	9925	AWA excluded if livestock	farm animal	not pet	domestique	not Specially protected
Artiodactyla	Ruminantia	aurochs	Bos primigenius	9909	cattle	Bos taurus	9913	AWA excluded if livestock	farm animal	not pet	domestique	not Specially protected
Perissodactyla	Hippomorpha	tarpan	Equus ferus	1114792	horse	Equus caballus	9796	AWA excluded if used for research	farm animal	not pet	domestique	Specially protected
Other
Rodentia	Myomorpha	steppe mouse	Mus spicilegus	10103				AWA excluded if bred for research	???	pet	non domestique	not Specially protected
Rodentia	Myomorpha	Southern African pygmy mouse	Mus minutoides	10105				AWA excluded if bred for research	???	pet	non domestique	not Specially protected
Carnivora	Feliformia	Pallas's cat	Otocolobus manul	61408				AWA "animal"	exotic or wild animal	???	non domestique	not Specially protected
Carnivora	Feliformia	jungle cat	Felis chaus	61376				AWA "animal"	exotic or wild animal	???	non domestique	not Specially protected
Carnivora	Feliformia	sand cat	Felis margarita	61378				AWA "animal"	exotic or wild animal	???	non domestique	not Specially protected
Carnivora	Feliformia	black-footed cat	Felis nigripes	61379				AWA "animal"	exotic or wild animal	???	non domestique	not Specially protected
Carnivora	Feliformia	Tsushima leopard cat	Prionailurus bengalensis euptilurus	300877				AWA "animal"	exotic or wild animal	not pet	non domestique	not Specially protected
Carnivora	Feliformia	cheetah	Acinonyx jubatus	32536				AWA "animal"	exotic or wild animal	not pet	non domestique	not Specially protected
Carnivora	Caniformia	red panda	Ailurus fulgens Ailurus fulgens	9649				AWA "animal"	exotic or wild animal	not pet	non domestique	not Specially protected
Carnivora	Caniformia	polar bear	Ursus maritimus	29073				AWA "animal"	exotic or wild animal	not pet	non domestique	not Specially protected
Carnivora	Caniformia	Asiatic brown bear	Ursus arctos	9644				AWA "animal"	exotic or wild animal	not pet	non domestique	not Specially protected
Carnivora	Caniformia	California sea lion	Zalophus californianus	9704				AWA "animal"	exotic or wild animal	not pet	non domestique	not Specially protected
Carnivora	Caniformia	Australian sea lion	Neophoca cinerae	161930				AWA "animal"	exotic or wild animal	not pet	non domestique	not Specially protected
Carnivora	Caniformia	Steller sea lion	Eumetopias jubatus	34886				AWA "animal"	exotic or wild animal	not pet	non domestique	not Specially protected
Didelphimorphia	_	Virginia opossum	Didelphis virginiana	9267				AWA "animal"	exotic or wild animal	not pet	non domestique	not Specially protected
Didelphimorphia	_	Gray short-tailed opossum	Monodelphis domestica	13616				AWA "animal"	exotic or wild animal	not pet	non domestique	not Specially protected
Diprotodontia	Phalangeriformes	common brush-tailed possum	Trichosurus vulpecula	9337				AWA "animal"	exotic or wild animal	not pet	non domestique	not Specially protected
Primates	Haplorhini	black-pencilled marmoset	Callithrix penicillata	57378				AWA "animal"	exotic or wild animal	not pet	non domestique	Specially protected
Primates	Haplorhini	Geoffroy's marmoset	Callithrix geoffroyi	52231				AWA "animal"	exotic or wild animal	not pet	non domestique	Specially protected
Primates	Haplorhini	white-tufted-ear marmoset	Callithrix jacchus	9483				AWA "animal"	exotic or wild animal	not pet	non domestique	Specially protected
Primates	Haplorhini	Wied's marmoset	Callithrix kuhlii	867363				AWA "animal"	exotic or wild animal	not pet	non domestique	Specially protected
Primates	Haplorhini	Rhesus monkey	Macaca mulatta	9544				AWA "animal"	exotic or wild animal	not pet	non domestique	Specially protected
Primates	Haplorhini	western gorilla	Gorilla gorilla	9593				AWA "animal"	exotic or wild animal	not pet	non domestique	Specially protected
Primates	Haplorhini	chimpanzee	Pan troglodytes	9598				AWA "animal"	exotic or wild animal	not pet	non domestique	Specially protected
Primates	Haplorhini	Bornean orangutan	Pongo pygmaeus	9600				AWA "animal"	exotic or wild animal	not pet	non domestique	Specially protected
Primates	Haplorhini	pygmy chimpanzee	Pan paniscus	9597				AWA "animal"	exotic or wild animal	not pet	non domestique	Specially protected
Primates	Haplorhini	human	Homo sapiens	9606
