# Supplementary material for: Going beyond established model systems of Alzheimer’s disease: companion animals provide novel insights into the neurobiology of aging
Source: Commun Biol. 2023 Jun 21;6:655. doi: 10.1038/s42003-023-05034-3 (PMC10284893; doi:10.1038/s42003-023-05034-3)
Supplement: Supplementary file 4 — Supplementary Data 2 [file 42003_2023_5034_MOESM4_ESM.xlsx]

## Sheet: Sheet1
		Rigby Dames, B. A., Charvet, C. J. & de Sousa, A. A. (2023). DOI: 10.5281/zenodo.7957575
Dataset 2. Alzheimer-like neuropathology in carnivore species. Summary of studies reporting the age of occurrence and prevalence of Aβ deposits in plaques in the brain and vessels (CAA) plaques and tauopathy (including NFTs and the earlier pTau) in select carnivore species (primarily focusing on cats and dogs) compared to humans. The prevalence of the disease refers to the number of individuals w…
			Aβ Plaques				Aβ CAA				Tau
Species	Study	Age range (n); [Clinical cond.]	Mature		Early-stage		Cortical		Meningeal		NFTs		pTau
		Age (y)	Age (y)	Prevalence	Age (y)	Prevalence	Age (y)	Prevalence	Age (y)	Prevalence	Age (y)	Prevalence	Age (y)	Prevalence
Humans (Homo sapiens)
	Stam et al., 1986	~0-100y (n=1400)	>50	499/1216	*	*	>50	165/1216	*	*	NA	NA	NA	NA
	Aizenstein et al., 2009	M=74.4y, SD=6.1 (n=43); [NCI]	≥~65**	0.21	*	*	NA	NA	NA	NA	NA	NA	NA	NA
	Davidson et al., 2018	0-76y (n =56); [Down]	≥35*	45*/46	≥13	48*/49	≥47	25/41	≥42	39/42	≥36	42/45	*	*
	Yushkevich et al., 2021	45-93y (n=18); [NDD = 6]	≥~70	2023-11-15	≥70	~10/15	NA	NA	NA	NA	≥45	14/18*	≥45	*
	Mutsuga et al., 2012	73y (n=1); [AD]	73	2023-01-01	73	2023-01-01	73	2023-01-01	73	2023-01-01	73	2023-01-01	73	2023-01-01
Dogs (Canis lupus familiaris)
	Uchida et al., 1990	13-19y (n=9)	≥15*	*3/6	≥15	2023-03-06	≥13	2023-09-09	*	*	NA	NA	NA	NA
	Uchida et al., 1991	0-19y (n=90)	≥15	2023-01-08	≥8	12/~54*	≥~9	28/48	≥~9	28/48	NA	NA	NA	NA
	Mutsuga et al., 2012	13-20y (n=7)	≥14	2023-03-06	≥13	2023-07-07	≥13	2023-07-07	≥13	2023-07-07	-	-	*	*
	Czasch et al., 2006	0{1 month}-18y (n=130)	≥10*	*	≥8	72/91	≥ 8	73/91	≥ 8	71/91	-	-	*	*
	Abey et al., 2021	14-17y (n=6); [CDS]	NA	NA	NA	NA	NA	NA	NA	NA	≥17	2023-01-01	≥14	2023-06-06
	Schmidt et al., 2015	8-19y (n=19)	≥10	8*/17	≥9*	14*/16	≥10*	~17/17	≥11*	16*/16	≥13	2023-03-12	≥13	2023-03-12
	Cummings et al., 1993	13-17y (n=9)	-*	-*	≥13	2023-07-09	≥13	2023-08-09	NA	NA	-	-	*	*
	Smolek et al., 2015	3-19y (n=28); [~CDS = 20]	*	*	≥9	17/24	*	*	NA	NA	≥13	2023-01-13	*	*
	Takahashi et al., 2022	8-19y (n=52)	-*	-*	≥9	47/51	≥9	48/51	≥8	52/52	NA	NA	NA	NA
	Takeuchi et al., 2008	1-14y (n=25)	-	-	>7	2023-12-18	*	*	≥~8	*	NA	NA	NA	NA
Cats (Felis catus)
	Head et al., 2005	4-21y (n=7)	-	-	≥16	2023-04-05	*	*	*	*	*	*	≥17	2023-05-05
	Mutsuga et al., 2012	20y (n=1)	-	-	20	2023-01-01	20	2023-01-01	20	2023-01-01	-	-	*	*
	Takahashi et al., 2022	11-21y (n=17)	-	-	≥11	16/17	≥13	2023-09-15	NA	NA	NA	NA	NA	NA
	Nakamura et al., 1996	12-20y (n=7)	-	-	>18	2023-03-03	20	2023-01-01	*	*	-	-	*	*
	Gunn-Moore et al., 2006	2-14y (n=19); [ND = 17]	-	-	≥10	2023-07-09	>2	17*/19	*	*	-	-	≥11	2023-04-06
	Chambers et al., 2015	0{2-week-old}-22y (n=23)	-	-	≥8	15/16	NA	NA	NA	NA	M= 17.6	3/*	≥14	2023-09-14
	Takeuchi et al., 2008	0{7 months}-20y (n=14)	-	-	≥10	2023-06-06	NA	NA	-	-	NA	NA	NA	NA
	Poncelot et al., 2019	2-21y (n=16)	-	-	≥16	2023-09-11	≥17	2023-03-08	≥16	2023-01-12	≥18	2023-04-06	≥18	2023-03-06
	Fiock et al., 2020	1.5-22y (n=32)	-*	-*	≥14	27/28	NA	NA	NA	NA	≥15	2023-04-18	≥15	2023-04-18
	Brellou et al., 2005	7-21y (n=14)	-	-	≥17	2023-04-04	≥12	2023-11-11	≥7	14/14	NA	NA	NA	NA
Tsushima leopard cats (Prionailurus bengalensis euptilurus)
	15 Chambers et al., 2012)	0{3-days} - ~15y (n=4)	-	-	>~10	2/4*	-	-	NA	NA	>~10	2023-02-04	>~10	2023-02-04
Cheetahs (Acinonyx jubatus)
	Serizawa et al., 2011	1-19y (n=22)	-	-	≥ 10	13/13	≥ 12	2023-02-09	-	-	≥ 11	2023-10-12	≥ 12	2023-03-09
Polar bears (Ursus maritimus)
	Cork et al., 1988	28y (n=1)	28	2023-01-01	28	2023-01-01	NA	NA	NA	NA	-	-	28	2023-01-01
	Tekirian et al., 1996	35 & 36y (n=2)	-	-	≥ 35	2023-02-02	36	2023-01-01	36	2023-01-01	≥ 35	2023-02-02	≥ 35	2023-02-02
Sea Lions (Zalophus californianus, Eumetopias jubatus, & Neophoca cinerae)
	Takahashi et al., 2014	30y (n=1)	30*	1*/1	30	2023-01-01	30	2023-01-01	30	2023-01-01	-	-	-	-
	Takahashi et al., 2022	27-32y (n=5)	≥ 27*	~3/5*	≥ 27	2023-04-05	≥ 27	2023-05-05	≥ 27	2023-05-05	NA	NA	NA	NA
	Takaichi et al., 2021	27-32y (n=5)	*	*	≥ 27	2023-04-05	≥ 27	2023-05-05	≥ 27	2023-05-05	≥ 27	2023-04-05	≥ 27	2023-04-05
References
Abey, A. et al. Distribution of tau hyperphosphorylation in canine dementia resembles early Alzheimer's disease and other tauopathies. Brain Pathol. 31, 144-162 (2021).
Aizenstein, H. J. et al. Frequent amyloid deposition without significant cognitive impairment among the elderly. Arch. Neurol. 65, 1509-1517 (2008).
Brellou, G., Vlemmas, I., Lekkas, S. & Papaioannou, N. Immunohistochemical investigation of amyloid beta-protein (Abeta) in the brain of aged cats. Histol. Histopathol. 20, 725-731 (2005).
Chambers, J. K. et al. The domestic cat as a natural animal model of Alzheimer's disease. Acta Neuropathol. Commun. 3, 78 (2015).
Chambers, J. K. et al. Neurofibrillary tangles and the deposition of a beta amyloid peptide with a novel N-terminal epitope in the brains of wild Tsushima leopard cats. PLoS One 7, e46452 (2012).
Cork, L. C. et al. Neurofibrillary tangles and senile plaques in aged bears. J. Neuropathol. Exp. Neurol. 47, 629-641 (1988).
Cummings, B. J., Su, J. H., Cotman, C. W., White, R. & Russell, M. J. β-Amyloid accumulation in aged canine brain: a model of early plaque formation in Alzheimer's disease. Neurobiol. Aging 14, 547-560 (1993).
Czasch, S., Paul, S. & Baumgartner, W. A comparison of immunohistochemical and silver staining methods for the detection of diffuse plaques in the aged canine brain. Neurobiol. Aging 27, 293-305 (2006).
Davidson, Y. S., Robinson, A., Prasher, V. P. & Mann, D. M. A. The age of onset and evolution of Braak tangle stage and Thal amyloid pathology of Alzheimer's disease in individuals with Down syndrome. Acta Neuropathol. Commun. 6, 56 (2018).
Fiock, K. L., Smith, J. D., Crary, J. F. & Hefti, M. M. β-amyloid and tau pathology in the aging feline brain. J. Comp. Neurol. 528, 108-113 (2020).
Gunn-Moore, D. A. et al. Ageing changes in cat brains demonstrated by β-amyloid and AT8-immunoreactive phosphorylated tau deposits. J. Feline Med. Surg. 8, 234-242 (2006).
Head E. A canine model of human aging and Alzheimer's disease. Biochimica et Biophysica Acta (BBA) Molecular Basis of Disease. 1832(9):1384-9 (2013).
Klug, J., Snyder J. M., Darvas, M., Imai, D. M., Church, M., Latimer, C., Keene, C. D., Ladiges, W. Aging pet cats develop neuropathology similar to human Alzheimer’s disease. Aging Pathobiology and Therapeutics. 2(3):120-5 (2020).
Mutsuga, M. et al. Binding of curcumin to senile plaques and cerebral amyloid angiopathy in the aged brain of various animals and to neurofibrillary tangles in Alzheimer's brain. J. Vet. Med. Sci. 74, 51-57 (2012).
Nakamura, S. I. et al. Senile plaques in very aged cats. Acta Neuropathol. 91, 437-439 (1996).
Poncelet, L. et al. A 4R tauopathy develops without amyloid deposits in aged cat brains. Neurobiol. Aging 81, 200-212 (2019).
Schmidt, P. L. Companion animals as sentinels for public health. Vet. Clin. N. Am. Small Anim. Pract. 39, 241-250 (2009).
Serizawa, S., Chambers, J. K. & Une, Y. Beta amyloid deposition and neurofibrillary tangles spontaneously occur in the brains of captive cheetahs (Acinonyx jubatus). Vet. Pathol. 49, 304-312 (2012).
Smolek, T. et al. Tau hyperphosphorylation in synaptosomes and neuroinflammation are associated with canine cognitive impairment. J. Comp. Neurol. 524, 874-895 (2015).
Stam, F. C., Wigboldus, J. M. & Smeulders, A. W. M. Age incidence of senile brain amyloidosis. Pathol. Res. Pract. 181, 558-562 (1986).
Takahashi, K., Chambers, J. K., Takaichi, Y. & Uchida, K. Different Aβ43 deposition patterns in the brains of aged dogs, sea lions, and cats. J. Vet. Med. Sci. 84, 1563-1573 (2022).
Takahashi, E., Kuribayashi, H., Chambers, J. K., Imamura, E. & Une, Y. Senile plaques and cerebral amyloid angiopathy in an aged California sea lion (Zalophus californianus). Amyloid 21, 211-215 (2014).
Takaichi, Y. et al. Amyloid β and tau pathology in brains of aged pinniped species (sea lion, seal, and walrus). Acta Neuropathol. Commun. 9, 10 (2021).
Takeuchi, T. & Harada, E. Age-related changes in sleep-wake rhythm in dog. Behav. Brain Res. 136, 193-199 (2002).
Tekirian, T. L. et al. Carboxy terminal of β-amyloid deposits in aged human, canine, and polar bear brains. Neurobiol. Aging 17, 249-257 (1996).
Uchida, K., Miyauchi, Y., Nakayama, H. & Goto, N. Amyloid angiopathy with cerebral hemorrhage and senile plaque in aged dogs. Jpn. J. Vet. Sci. 52, 605-611 (1990).
Uchida, K., Nakayama, H. & Goto, N. Pathological studies on cerebral amyloid angiopathy, senile plaques and amyloid deposition in visceral organs in aged dogs. J. Vet. Med. Sci. 53, 1037-1042 (1991).
Yushkevich, P. A. et al. Three-dimensional mapping of neurofibrillary tangle burden in the human medial temporal lobe. Brain 144, 2784-2797 (2021).
