# Supplementary material for: Going beyond established model systems of Alzheimer’s disease: companion animals provide novel insights into the neurobiology of aging
Source: Commun Biol. 2023 Jun 21;6:655. doi: 10.1038/s42003-023-05034-3 (PMC10284893; doi:10.1038/s42003-023-05034-3)
Supplement: Supplementary file 5 — Supplementary Data 3 [file 42003_2023_5034_MOESM5_ESM.xlsx]

## Sheet: Dataset S3
				Aβ																Tau
				Plaques								CAA in vessels
Species		Study		Mature			Early-stage			Type of plaques/deposits & Aβ residues	Distribution	Cerebral			Meningeal			Subtypes & Aβ residues	Distribution	NFTs			pTau			Types & tests	Distribution
	Full species names		Age range (n); [Clincial cond.]	Presence	Age (y)	Prevalence	Presence	Age (y)	Prevalence			Presence	Age (y)	Prevalence	Presence	Age (y)	Prevalence			Presence	Age (y)	Prevalence	Presence	Age (y)	Prevalence
Humans	Homo sapiens	Stam et al., 1986	~0-100y (n=1400)	Y (499/1400)	>50	499/1216	*	*	*	senile plaques	cerebral cortex (frontal, temporal, & parietal cortex)	Y (165/1400)	>50	165/1216	*	*	*	mainly diffuse & neuritic plaques	congophilic vessels; Only in cases with senile plaques & none under 50	NA	NA	NA	NA	NA	NA	NA	NA
	Homo sapiens	Aizenstein et al., 2009	M=74.4y, SD=6.1 (n=43); [NCI]	Y (9/43)	≥~65**	21%	Y*	*	*	diffuse Aβ & dense core (mature) plaques	Cerebral cortex inc. frontal, lateral temporal, & occipital cortex, as well as anterior cingulate gyrus & the precuneus cortex/posterior cingulate gyrus cortex	NA	NA	NA	NA	NA	NA	NA	NA	NA	NA	NA	NA	NA	NA	NA	NA
	Homo sapiens	Davidson et al., 2018	0-76y (n =56); [Down]	Y (45/56)	≥35*	45*/46	Y (48/56)	≥13	48*/49	4G8+; Aβ42 in diffuse plaques with Aβ40 only appearing in later-stage mature/cored plaques. Only a few cored plaques until age 42.	cerebral cortex (from 13 years) & hippocampus (from 35 years)	Y (25/56)	≥47	25/41	Y (39/56)	≥42	39/42	CAA was confined within leptomeningeal vessels at the youngest age, in later life, often also in the intraparenchymal arteries & then the parenchymal capillaries of the cerebral cortex. However, there were no cases of vascular-only phenotype (CAA in the absence of plaques).	leptomeningeal vessels & penetrating arteries in the cerebral cortex (especially occipital cortex, but also frontal/temporal cortex) & cerebellum, & less commonly capillaries, e.g., within the primary visual cortex	Y (42/56)	≥36	42/45	Y*	*	*	AT8+, NFTs, but not clear when pTau starts	cerebral cortex incl. frontal, occipital, & temporal cortex, as well as entorhinal cortex & hippocampus
	Homo sapiens	Yushkevich et al., 2021	45-93y (n=18); [NDD = 6]	Y (11/18)	≥~70	11/15	Y (11/18)	≥70	~10/15	β-amyloid deposition was reported using the thal amyloid pathology staging- initially stages diffuse but not always mature, later stages opposite (thus diffuse ~until age 93, phase 3*)	with ↑ age initially temporal lobe -> other neocortical regions & hippocampus -> subcortical regions & cerebellum (at age 93 in study [phase3])	NA	NA	NA	NA	NA	NA	NA	NA	Y (14/18)	≥45	14/18*	Y*	≥45	*	AT8+ NFTs↑ ∝ ↑age & cognitive impairment	transentorhinal -> Limbic -> Isocortical
	Homo sapiens	Mutsuga et al., 2012	73y (n=1); [AD]	Y (1/1)	73	1/1	Y (1/1)	73	1/1	Aβ42> Aβ40; most senile plaques were distinct (more aggregation & distinct boundaries than dogs & cat), but also some mature plaques	cerebral cortex*	Y (1/1)	73	1/1	Y (1/1)	73	1/1	Aβ40> Aβ42	meningeal & parenchymal vessels & capillaries	Y (1/1) NFT	73	1/1	Y (1/1)	73	1/1	PHF-tau+ immunostain	cerebral cortex
Dogs	Canis lupus familiaris	Uchida et al., 1990	13-19y (n=9)	Y (3*/9)	≥15*	3*/6	Y (3/9)	≥15	3/6	2 types plaques: 1. primitive or pre-primitive (small amount of amyloid deposition) 2. classical cored (mature)	cerebral cortex*	Y (9/9)	≥13	9/9	Y*	*	*	amyloid angiopathy, but didn't specifiy subtypes or whether in the meninges*. Cerebral hemorrhage was found in 6/9 dogs (the youngest being just 13 years although only had a slight one versus massive)	cerebral arterioles & capillary, occassionally cerebellar arterioles.	NA	NA	NA	NA	NA	NA	NA	NA
	Canis lupus familiaris	Uchida et al., 1991	0-19y (n=90)	Y(1/90)	≥15	1/8	Y (12/ 90)	≥8	12/~54*	mainly diffuse plaques (fibrillous substance with no compact amyloid deposition), 2 dogs had primitive & only 1 had classical senile plaque (well defined core)	cerebral cortex*	Y (28*/90)	≥9*	28*/48	Y (28*/90)	≥~9	28*/48	cerebral meningeal arterioles & neocortical capillaries (cerebral hemorrhage was found with the CAA in >9y)	found mostly in or around the cerebral meningeal arterioles & cappillaries of the neocortex & occassionally arterioles of the cerebellar meninges	NA	NA	NA	NA	NA	NA	NA	NA
	Canis lupus familiaris	Mutsuga et al., 2012	13-20y (n=7)	Y (3/7)	≥14	3/6	Y (7/7)	≥13	7/7	Aβ42> Aβ40 in plaques; mature & diffuse plaques, but mainly the latter	cerebral cortex*	Y (7/7)	≥13	7/7	Y (7/7)	≥13	7/7	Aβ40> Aβ42	meningeal & parenchymal vessels & capillaries	N (0/7)	-	-	*	*	*	-ve PHF-tau immunostain	NA
	Canis lupus familiaris	Czasch et al., 2006	0{1 month}-18y (n=130)	N*	-*	-*	Y (72/130)	≥8	72/91	Aβ diffuse cloud-like plaques & smaller condensed plaques; diffuse plaques lacked β-pleated positive Aβ deposits	CNS (72/130); hippocampus/ DG (52/97)	Y (73/130)	≥ 8	73/91	Y (71/130)	≥ 8	71/91	Aβ deposits in meningeal vessels & in parenchymal capillaries	meningeal vessels & in parenchymal capillaries of the gray matter & molecular layer of hippocampus & DG. Vascular amyloid angiopathy (including brain)	N (0/30)	-	-	*	*	*	-ve staining (Only 30/130 dogs tested with immunohistochemistry & staining)	NA
	Canis lupus familiaris	Abey et al., 2021	14-17y (n=6); [CDS]	NA	NA	NA	NA	NA	NA	NA	NA	NA	NA	NA	NA	NA	NA	NA	NA	Y (1/6)	≥17	1/1	Y (6/6)	≥14	6/6	AT8+ NFT early stage ≤ Braak stage I; S396+ pTau	AT8+ composite gyrus of the inferior temporal cortex; S396 in thalamus, Frontal Lobe, Internal Capsule, Cingulate Lobe, Occipital Lobe, Temporal Lobe, & to a lesser extent the Hippocampus CDS dogs > healthy controls
	Canis lupus familiaris	Schmidt et al., 2015	8-19y (n=19)	Y (8*/19)	≥10	8*/17	Y (14*/19)	≥9*	14*/18	Aβ8–17 & pyroglutamyl-Aβ (pE3Aβ); Aβ deposits from age 9, but diffuse plaques from 11	cerebral cortex (frontal cortex, few deposits at 9) -> age 11 diffuse plaques in frontal cortex, as well as in subiculum & entorhinal cortex & dense plaques in DG of the hippocampus -> plaques age 13 in all cerebral gyri & dense cored plaques in DG & subiculum.	Y (~17/17)	≥10*	~17/17	Y (16*/16)	≥11*	16*/16	Aβ8–17 & pE3Aβ; the highest CAA was detected in 10y & ≥11 in cortex areas; frontal cortices contained smaller compact parenchymal deposits & only a few diffuse plaques in the gray matter (n=2, 18-19 years). Vessel-associated Aβ deposits were detected regularly. Meningeal vessels also had sclerosis (n=16) & fibrosis (n=18)	vessels in the meningeal (100% from age 11) & frontal & entorhinal cortices	Y (3/19)	≥13	2023-03-12	Y (3/19)	≥13	3/12	AT8+, AT100+, anti-pT205, & anti-pS422 detected spiral NFTs; MC-1 detected round intraneuronal NFTs	AT8+, NFTs, in the hippocampus (ventral hippocampus)
	Canis lupus familiaris	Cummings et al., 1993	13-17y (n=9)	N (0/9)*	-*	-*	Y (7/9)	≥13	7/9	Aβ42 & Aβ28 are expressed in equal amounts. Plaques were all of the diffuse type	entorhinal cortex & DG. β-Amyloid diffusely spread throughout layers except layer 1	Y (8/9)	≥13	8/9	*	*	*	7/8 had numerous vessels/ plaques detected	a few vessels with rare plaques	N (0/9)	-	-	*	*	*	-ve for tau-l, PHF-1, or SMI-31 (antibodies), suggesting no evidence of dystrophic neurites or NFTs	NA
	Canis lupus familiaris	Smolek et al., 2015	3-19y (n=28); [~CDS = 20]	*	*	*	Y (18*/28)	≥9	18*/24	antibody 4G8, for Aβ residues 17–24; diffuse deposits, a few animals also had condensed	cerebral cortex (frontal & hippocampus)	~Y	*	*	NA	NA	NA	β-Amyloid deposition	amyloid lesion is located in the close proximity of capillaries	Y (1/28*)	≥13	1/13*	Y*	*	*	AT8+, intracellular NFTs, pTau identified by: Ser202, Thr212, Thr217, Thr231, Ser235, Thr205, & Ser214 (there was a +ve correlation between pTau of the latter two sites & the DISHA score)	prefrontal & temporal cortex, entorhinal cortex & the CA1 sector of hippocampus
	Canis lupus familiaris	Takahashi et al., 2022	8-19y (n=52)	N (0/52)*	-*	-*	Y (47/52)	≥9	47/51	Aβ42 > Aβ43 > Aβ40 N.B. age onset & prevalence recorded for Aβ42 (other subtypes less frequent & start at older ages); Mostly diffuse plaques, whilst primitive plaques with dense aggregates were rarely seen	cerebral cortex (frontal)	Y (48/52)	≥9	48/51	52/52	≥8	52/52	Aβ42 > Aβ43 >Aβ40; N.B. age onset & prevalence recorded for Aβ42 & Aβ43; meningeal ≥8(38/52) cortical ≥8 (16/45)	cortical & meningeal vessels	NA	NA	NA	NA	NA	NA	NA	NA
	Canis lupus familiaris	Takeuchi et al., 2008	1-14y (n=25)	N (0/25)	-	-	Y (12/25)*	>7*	12/18*	Aβ42; Aβ deposition 2 types: diffuse accumulation & diffuse-type senile plaques	cerebral cortex incl. hippocampus	*	*	*	Y*	≥~8	*	Aβ42	meningeal vessel wall	NA	NA	NA	NA	NA	NA	NA	NA
Cats	Felis catus	Head et al., 2005	4-21y (n=7)	N (0/7)	-	-	Y (4/7)	≥16	4/5	Aβ42 & Aβ 17–24 (tested for my 4G8+), diffuse plaques, but different to humans as no Aβ40	prefrontal cortex, parahippocampal gyrus, parietal cortex, occipital cortex > outer molecular layer DG	Y*	*	*	*	*	*	Aβ40	blood vessels	*	*	*	Y (5/7)	≥17	5/5	neurons AT8+ & PHF1+ epitopes neurons (2/5), AT8+, anti-ubiquitin+ within dystrophic neurites (5/5); However all -ve for MC-1.	hippocampus CA1, subiculum, & entorhinal/ parahimppo- campal cortex in layers II & V
	Felis catus	Mutsuga et al., 2012	20y (n=1)	N (0/1)	-	-	Y (1/1)	20	1/1	Aβ42 deposits (deposits negative for Aβ40). Plaques had indistinct boundaries.	cerebral cortex*	Y (1/1)	20	1/1	Y (1/1)	20	1/1	Aβ40> Aβ42	meningeal & parenchymal vessels & capillaries	N (0/1)	-	-	*	*	*	-ve PHF-tau immunostain	NA
	Felis catus	Takahashi et al., 2022	11-21y (n=17)	N (0/17)	-	-	Y (16/17)	≥11	16/17	Aβ42 & Aβ43 deposits in most cats (16/17), but none with Aβ40. Small granular deposits, no mature plaques	only in cats ≥16 were plaques found in more than 50% of cortical circumference; cats <13 had plaques <25%)	Y (9/17)	≥13	9/15	Y (0/17)	NA	NA	Aβ42 ≥Aβ43 (Aβ42 6 of which also had Aβ43)	vessels & capillaries	NA	NA	NA	NA	NA	NA	NA	NA
	Felis catus	Nakamura et al., 1996	12-20y (n=7)	N (0/17)	-	-	Y (3/7)*	>18	3/3	Aβ40, filamentous Aβ deposition sparsely distributed in the cortical neuropil not forming primitive or mature plaques & possibly earlier stage than diffuse	cerebral cortex (temporal lobe > occipital lobe)	Y (1/7)	20	1/1	*	*	*	Aβ40	capillaries, arterioles	N (0/7)	-	-	*	*	*	NFTs not observed, but doesn't mention testing for early-stage pTau	-
	Felis catus	Gunn-Moore et al., 2006	2-14y (n=19); [ND = 17]	N (0/19)	-	-	Y (7/19)*	≥10	7/9	4G8+ detecting Aβ17-24 was found inside almost all cats' neurons, but large extracellular deposits similar to human diffuse plaques were only seen from 10y	cerebral cortex (incl. frontal) deep layers of anterior>mid-cerebrum	Y (17*/19)	>2*	17*/19	*	*	*	4G8+ for almost all cats' blood vessels, but more intense staining only seen in older cats	blood vessels	N (0/19)	-	-	Y (4/19)	≥11	4/6	AT8+ neurons, pTau, but no fully developed NFTs	cerebrum, medulla, vestibular nuclei
	Felis catus	Chambers et al., 2015	0{2-week-old}-22y (n=23)	N (0/23)	-	-	Y (14/23)	≥8	15/16	Aβ42; Early-stage (diffuse). No condensed core as seen in mature plaques of AD human patients	cerebral cortex (plaques) & intracellular oligomers in hippocampus	NA	NA	NA	NA	NA	NA	NA	NA	Y (3/23)	M= 17.6	3/*	Y (9/23)	≥14	9/14	AT8+ & AT100+ for pTau; Ghost tangles (dead tangle bearing neurons) visible	cerebellar cortex, hippocampus, locus coerlus, entorhinal cortex
	Felis catus	Takeuchi et al., 2008	0{7 months}-20y (n=14)	N (0/14)	-	-	Y (6/14)	≥10	6/6	Aβ42; Aβ deposition 2 types: diffuse accumulation & diffuse-type senile plaques	cerebral cortex incl. hippocampus	NA	NA	NA	N	-	-	no Aβ deposits found in meningeal vessel wall	NA	NA	NA	NA	NA	NA	NA	NA	NA
	Felis catus	Poncelot et al., 2019	2-21y (n=16)	N (0/16)	-	-	Y (9/16)	≥16	9/11	Aβ42; Aβ deposits were mainly of the diffuse type; no Aβ aggregates with β-sheet conformation (typical of mature plaques)	cerebral cortex (temporal or frontal) & intracellular in hippocampus (n=1/9)	Y (3/16)	≥17	3/8	Y (1/16)	≥16	1/12	Aβ42, Aβ40	Αβ42 in blood vessels in hippocampus in one cat; frontal cortex 2 years; Αβ40 was detected in leptomeningeal vessel walls	Y (4/16)	≥18	4/6	Y (3/16)	≥18	3/6	AT8+ & PHF1+ & pretangle stage of NFTs (Braak staging), as well as ghost tangles (no associated nucleus)	hippocampus, subcortex, cerebral cortex
	Felis catus	Fiock et al., 2020	1.5-22y (n=32)	N (0/32)*	-*	-*	Y (27/32)	≥14	27/28	6E10+	cerebral cortex incl. hippocampus	NA	NA	NA	NA	NA	NA	NA	NA	Y (4/32)	≥15	4/18	Y (4/32)	≥15	4/18	AT8+, PHF1+ THR205+, RZ3+, S214+, CP13+ (greater pre-tangles but less mature NFTs than a human AD control)	entorhinal cortex, hippocampus, cerebral cortex
	Felis catus	Brellou et al., 2005	7-21y (n=14)	N (0/21)	-	-	Y (4/14)	≥17	4/4	Aβ42 (14/14) > Aβ40 (12/14) > also Aβ8-17 (in a few). Aβ43 was undetected; diffuse deposits with no distinct boundaries	cerebral cortex (cortical layers of parietal lobe) & poorly circumscribed deposits in the frontal & parietal lobes	Y (11/14)	≥12	11/11	Y (4/14)	≥7	14/14	Aβ42 & Aβ40 deposits	meningeal vessels, brain arteries & capillaries	NA	NA	NA	NA	NA	NA	NA	NA
Tsushima leopard cats	Prionailurus bengalensis euptilurus	Chambers et al., 2012	0{3-days} - ~15y (n=4)	N (0/4)*	-	-	Y (2/4)	>~10	2/4*	diffuse granular Aβ42 deposits; no argyrophilic plaques	cerebral cortex (incl. parietal & temporal cortices & hippocampal region) & intracellular oligomers in hippocampus	N (0/4)	-	-	NA	NA	NA	no Aβ42 deposited in the vascular walls.	NA	Y (2/4)	>~10	2023-02-04	Y (2/4)	>~10	2/4	AT8+ & staining for NFTs	parahippocampal gyrus (10, 11y) & hippocampal CA1 region (12y), as well as ectosylvian gyrus & hippocampal CA3 region (13,14y)
Cheetahs	Acinonyx jubatus	Serizawa et al., 2011	1-19y (n=22)	N (0/22)	-	-	Y (13/22)	≥ 10	13/13	Aβ42 & Aβ40 in large & diffuse deposits; similar to early-stage plaques in humans	starts in parietal cortex or temporal cortex (age 10-12) then present in cerebral cortex & hippocampus (by 14 years)	Y (2/22)	≥ 12	2/9	N (0/22)	-	-	not severe CAA (similar to cats); immunopositive for both Aβ1-42 & Aβ1-40	in a few capillary vessels; no Aβ immunoreactive meningeal vessels	Y (10/22)	≥ 11	10/12	Y (3/22)	≥ 12	3/9	AT8+, phospho‐epitopes that are hyperphosphorylated on tau in NFTs detected	parahippocampal cortex & CA1 of the hippocampus. In some strongly affected cases, they were detected throughout the cerebral cortex.
Polar bears	Ursus maritimus	Cork et al., 1988	28y (n=1)	Y (1/1)	28	1/1	Y (1/1)	28	1/1	senile plaques	cerebral cortex incl. hippocampus	NA	NA	NA	NA	NA	NA	NA	NA	N (0/1)	-	-	Y (1/1)	28	1/1	PNF+ (phosphorylated epitopes of neurofilaments) & Alz50+ (antibody against A68), but -ve for NFTs & PHF	NA; cerebral cortex
	Ursus maritimus	Tekirian et al., 1996	35 & 36y (n=2)	N (0/2)	-	-	Y (2/2)	≥ 35	2/2	Aβ42 (detected by 7A3+) but no Aβ40; diffuse plaques (greater aggregation than the dogs in the study), but no mature (cored) plaques	cerebral cortex incl. hippocampus	Y (1/2)	36	1/1	Y (1/2)	36	1/1	both Aβ40 & Aβ42 in cerebral +ve for: 10D5, 7A3, & anti-A~340; Meninges: 7A3+ but not anti-Aβ40	cerebrovascular, leptomeninges	Y (2/2)	≥ 35	2/2	Y (2/2)	≥ 35	2/2	PHF-1+ for pTau	cerebral cortex (incl. hippocampus)
Sea lions (mainly Zalophus californianus, but also Neophoca cinerea & Eumetopias jubatus)	Zalophus californianus	Takahashi et al., 2014	30y (n=1)	Y (1/1)*	30*	1*/1	Y (1/1)	30	1/1	Type 1 - small round & Type 2 - large granular. Residues: both types had Aβ40, Aβ42, & AβpN3 (especially near the centre), little (type 2) to no AβN1 (Type 1); highly dense small senile plaques (not clear if classically mature or compact*) & large diffuse cloud-like deposits (lacking a central core) with small granular deposits of Aβ	cerebral cortex (from layer III to layer V, but especially layer V)	Y (1/1)	30	1/1	Y (1/1)	30	1/1	unusual, Aβ42 & Aβ40 but these two subtypes barely overlap	blood vessel walls of the meninges & the vessels within the parenchyma	N (0/1)	-	-	N (0/1)	-	-	AT8-ve, no NFTs & no aggregation of pTau observed	-
	Zalophus californianus (n=4, 27-32y) & Neophoca cinerea (n=1, 32y)	Takahashi et al., 2022	27-32y (n=5)	Y (~3/5)	≥ 27*	~3/5*	Y (4/5)	≥ 27	4/5	Aβ42 ≥ Aβ43 ≥ Aβ40	cerebral cortex (frontal cortex)	Y (5/5)	≥ 27	5/5	Y (5/5)	≥ 27	5/5	cortical: Aβ42 ≥ Aβ43 > Aβ40 ; meningeal: Aβ42 > Aβ43, Aβ40	cortical & meningeal vessels	NA	NA	NA	NA	NA	NA	NA	NA
	Zalophus californianus (n=3, 27-32y), Eumetopias jubatus (n=1, 27y) & Neophoca cinerea (n=1, 32y)	Takaichi et al., 2021	27-32y (n=5)	Y*	*	*	Y (4/5)	≥ 27	4/5	Aβ42 > Aβ40 ≥ AβpN3; large diffuse plaques (not cored), but also small plaques central core of Aβ similar to humans senile plaques	cerebral cortex (temporal, frontal & parietal cortex (from 27y) > hippocampus (from 32y)	Y (5/5)	≥ 27	5/5	Y (5/5)	≥ 27	5/5	Aβ40, Aβ42 , AβpN3, AβN1	arterial walls of the meninges & the small arterial & capillary walls of the cerebral cortex	Y (4/5)	≥ 27	4/5	Y (4/5)	≥ 27	4/5	AT8+ cells	cerebral cortex

## Sheet: Table legend & Key 
Supplementary Table 3. Occurrence and distribution of plaque and tangle types in select carnivore species (primarily focusing on cats and dogs) and with humans included for comparison—a summary of relevant publications describing Aβ and tau neuropathology. Presence was written as the number of individuals displaying the pathology (numerator)/sample size (n). Similarly, the prevalence was based on…
Key:
Symbols: > Greater than ≥ greater than or equal to -> progressing/ leading to ↑ increasing ∝ associated with ~ approximately/indirectly extrapolated + positive immunohistochemistry test +ve positive tests -ve negative tests - none found * data unclear or details missing ** not clear age of first occurrence (as said by this age 20%).
Plaque types explained:
Mature plaques	mature senile plaques, also described as classic plaques are characterised by dense/condensed cores with distinct/well-defined perimeters
Early-stage plaques	classed here as any plaque type that was not a mature senile plaque; this included the less common primitive and compact plaques, and the more common diffuse plaques and even earlier sparsely distributed deposition (the presence of these different types are reported in the plaques types & residues column)
Diffuse plaques	loosely organized amorphous cloud-like structures/ poorly circumscribed deposits
For further details on the differences between mature (classic), compact, primitive and diffuse plaques see Figure 1 in Armstrong (1998) for illustrated examples.
Abbreviations:
AD	Alzheimer's disease patient
AT100+	monoclonal antibody that recognizes tau protein phosphorylated at both serine 214 & threonine 212
AT8+	monoclonal antibody that recognizes tau protein phosphorylated at both serine 202 & threonine 205
Aβ	amyloid-beta
AβN1	full length Aβ at the N-terminus
AβpN3	Aβ with an N-terminal pyroglutamate residue at position 3
CAA	cerebral amyloid angiopathy
CDS	cognitive dysfunction syndrome
DG	dentate gyrus
Down	Down syndrome
incl.	including
M	mean
N	no
NA	not investigated in the paper
NCI	no significant cognitive impairment
ND	neurological disorders
NDD	Non-AD neurodegenerative diseases
NFT	neurofibrillary tangles
pE3Aβ	pyroglutamyl Aβ
PHF	Paired helical filament; component of NFTs
pTau	phosphorylated tau
Y	yes
y	years
References for additional background to the table:
Armstrong RA. β-amyloid plaques: stages in life history or independent origin?. Dementia and geriatric cognitive disorders. 1998;9(4):227-38.
Klug J, Snyder JM, Darvas M, Imai DM, Church M, Latimer C, Keene CD, Ladiges W. Aging pet cats develop neuropathology similar to human Alzheimer’s disease. Aging Pathobiology and Therapeutics. 2020 Sep 29;2(3):120-5.

## Sheet: Study references
References (for the studies in the table):
Abey A, Davies D, Goldsbury C, Buckland M, Valenzuela M, Duncan T. Distribution of tau hyperphosphorylation in canine dementia resembles early Alzheimer’s disease and other tauopathies. Brain Pathol [Internet]. 2021 Jan 1 [cited 2023 Mar 12];31(1):144. Available from: /pmc/articles/PMC8018065/
Aizenstein HJ, Nebes RD, Saxton JA, Price JC, Mathis CA, Tsopelas ND, et al. Frequent amyloid deposition without significant cognitive impairment among the elderly. Arch Neurol [Internet]. 2008 Nov [cited 2023 Mar 12];65(11):1509–17. Available from: https://pubmed.ncbi.nlm.nih.gov/19001171/
Brellou G, Vlemmas I, Lekkas S, Papaioannou N. Immunohistochemical investigation of amyloid ß-protein (Aß) in the brain of aged cats. Histology and histopathology. 2005.
Chambers JK, Tokuda T, Uchida K, Ishii R, Tatebe H, Takahashi E, Tomiyama T, Une Y, Nakayama H. The domestic cat as a natural animal model of Alzheimer’s disease. Acta neuropathologica communications. 2015 Dec;3(1):1-4.
Chambers JK, Uchida K, Harada T, Tsuboi M, Sato M, Kubo M, et al. Neurofibrillary Tangles and the Deposition of a Beta Amyloid Peptide with a Novel N-Terminal Epitope in the Brains of Wild Tsushima Leopard Cats. PLoS One [Internet]. 2012 Oct 3 [cited 2023 Mar 12];7(10):e46452. Available from: https://journals.plos.org/plosone/article?id=10.1371/journal.pone.0046452
Cork LC, Powers RE, Selkoe DE, Davies P, Geyer JJ, Price DL. Neurofibrillary tangles and senile plaques in aged bears. J Neuropathol Exp Neurol [Internet]. 1988 Nov 1 [cited 2023 Mar 12];47(6):629–41. Available from: https://academic.oup.com/jnen/article/47/6/629/2610911
Cummings BJ, Su JH, Cotman CW, White R, Russell MJ. β-Amyloid accumulation in aged canine brain: A model of early plaque formation in Alzheimer’s disease. Neurobiol Aging. 1993 Nov 1;14(6):547–60.
Czasch S, Paul S, Baumgärtner W. A comparison of immunohistochemical and silver staining methods for the detection of diffuse plaques in the aged canine brain. Neurobiol Aging. 2006 Feb 1;27(2):293–305.
Davidson YS, Robinson A, Prasher VP, Mann DMA. The age of onset and evolution of Braak tangle stage and Thal amyloid pathology of Alzheimer’s disease in individuals with Down syndrome. Acta Neuropathol Commun [Internet]. 2018 Jul 4 [cited 2023 Mar 12];6(1):56. Available from: https://actaneurocomms.biomedcentral.com/articles/10.1186/s40478-018-0559-4
Fiock KL, Smith JD, Crary JF, Hefti MM. β-amyloid and tau pathology in the aging feline brain. J Comp Neurol. 2020 Jan 1;528(1):108-113. doi: 10.1002/cne.24741. Epub 2019 Jul 12. PMID: 31273784; PMCID: PMC6842105.
Gunn-Moore DA, McVee J, Bradshaw JM, Pearson GR, Head E, Gunn-Moore FJ. Ageing changes in cat brains demonstrated by beta-amyloid and AT8-immunoreactive phosphorylated tau deposits. J Feline Med Surg. 2006 Aug;8(4):234-42. doi: 10.1016/j.jfms.2006.01.003. Epub 2006 Apr 17. PMID: 16603401.
Head E, Moffat K, Das P, Sarsoza F, Poon WW, Landsberg G, et al. β-Amyloid deposition and tau phosphorylation in clinically characterized aged cats. Neurobiol Aging. 2005 May 1;26(5):749–63.
Mutsuga M, Chambers JK, Uchida K, Tei M, Makibuchi T, Mizorogi T, et al. Binding of Curcumin to Senile Plaques and Cerebral Amyloid Angiopathy in the Aged Brain of Various Animals and to Neurofibrillary Tangles in Alzheimer’s Brain. J Vet Med Sci. 2012 Feb 1;74(1):51–7.
Nakamura S, Nakayama H, Kiatipattanasakul W, Uetsuka K, Uchida K, Goto N. Senile plaques in very aged cats. Acta Neuropathol. 1996;91(4):437-9. doi: 10.1007/s004010050448. PMID: 8928623.
Poncelet L, Ando K, Vergara C, Mansour S, Suain V, Yilmaz Z, Reygel A, Gilissen E, Brion JP, Leroy K. A 4R tauopathy develops without amyloid deposits in aged cat brains. Neurobiol Aging. 2019 Sep;81:200-212. doi: 10.1016/j.neurobiolaging.2019.05.024. Epub 2019 Jun 14. PMID: 31306814.
Schmidt F, Boltze J, Jäger C, Hofmann S, Willems N, Seeger J, Härtig W, Stolzing A. Detection and quantification of β-amyloid, pyroglutamyl Aβ, and tau in aged canines. Journal of neuropathology and experimental neurology. 2015 Sep 1;74(9):912-23.
Serizawa S, Chambers JK, Une Y. Beta Amyloid Deposition and Neurofibrillary Tangles Spontaneously Occur in the Brains of Captive Cheetahs (Acinonyx jubatus). [cited 2023 Mar 12]; Available from: http://vet.sagepub.com
Smolek T, Madari A, Farbakova J, Kandrac O, Jadhav S, Cente M, Brezovakova V, Novak M, Zilka N. Tau hyperphosphorylation in synaptosomes and neuroinflammation are associated with canine cognitive impairment. J Comp Neurol. 2016 Mar 1;524(4):874-95. doi: 10.1002/cne.23877. Epub 2015 Aug 27. PMID: 26239295.
Stam FC, Wigboldus JM, Smeulders AW. Age incidence of senile brain amyloidosis. Pathology-Research and Practice. 1986 Oct 1;181(5):558-62.
Takahashi E, Kuribayashi H, Chambers JK, Imamura E, Une Y. Senile plaques and cerebral amyloid angiopathy in an aged California sea lion (Zalophus californianus). http://dx.doi.org/103109/135061292014908840 [Internet]. 2014 [cited 2023 Mar 12];21(3):211–5. Available from: https://www.tandfonline.com/doi/abs/10.3109/13506129.2014.908840
Takahashi K, Chambers JK, Takaichi Y, Uchida K. Different Aβ43 deposition patterns in the brains of aged dogs, sea lions, and cats. J Vet Med Sci. 2022 Nov 18;84(12):1563-1573. doi: 10.1292/jvms.22-0386. Epub 2022 Oct 25. PMID: 36288928; PMCID: PMC9791235.
Takaichi Y, Chambers JK, Takahashi K, Soeda Y, Koike R, Katsumata E, Kita C, Matsuda F, Haritani M, Takashima A, Nakayama H, Uchida K. Amyloid β and tau pathology in brains of aged pinniped species (sea lion, seal, and walrus). Acta Neuropathol Commun. 2021 Jan 7;9(1):10. doi: 10.1186/s40478-020-01104-3. PMID: 33413691; PMCID: PMC7792306.
Takeuchi Y, Uetsuka K, Murayama M, Kikuta F, Takashima A, Doi K, Nakayama H. Complementary distributions of amyloid-beta and neprilysin in the brains of dogs and cats. Vet Pathol. 2008 Jul;45(4):455-66. doi: 10.1354/vp.45-4-455. PMID: 18587091.
Tekirian TL, Cole GM, Russell MJ, Yang F, Weikstein DR, Patel E, Snowdon DA, Markesbery WR, Geddes JW. Carboxy terminal of β-amyloid deposits in aged human, canine, and polar bear brains. Neurobiology of aging. 1996 Mar 1;17(2):249-57.
Uchida K, Miyauchi Y, Nakayama H, Goto N. Amyloid angiopathy with cerebral hemorrhage and senile plaque in aged dogs. Nippon juigaku zasshi Japanese J Vet Sci. 1990 Jun 15;52(3):605–11.
Uchida K, Nakayama H, Goto N. Pathological studies on cerebral amyloid angiopathy, senile plaques and amyloid deposition in visceral organs in aged dogs. J Vet Med Sci. 1991 Dec;53(6):1037-42. doi: 10.1292/jvms.53.1037. PMID: 1790213.
Yushkevich PA, Muñoz López M, Iñiguez de Onzoño Martin MM, Ittyerah R, Lim S, Ravikumar S, Bedard ML, Pickup S, Liu W, Wang J, Hung LY, Lasserve J, Vergnet N, Xie L, Dong M, Cui S, McCollum L, Robinson JL, Schuck T, de Flores R, Grossman M, Tisdall MD, Prabhakaran K, Mizsei G, Das SR, Artacho-Pérula E, Arroyo Jiménez MDM, Marcos Raba MP, Molina Romero FJ, Cebada Sánchez S, Delgado González JC, de…
